# Supplementary material for: First description of the female and morphological variation of Achalinushunanensis Ma, Shi, Xiang, Shu & Jiang, 2023 (Serpentes, Xenodermidae), with range extension of this species and A.yunkaiensis Wang, Li & Wang, 2019
Source: Biodivers Data J. 2025 Feb 17;13:e138423. doi: 10.3897/BDJ.13.e138423 (PMC11851076; doi:10.3897/BDJ.13.e138423)
Supplement: XML Treatment for Achalinus hunanensis [file BDJ.13.e138423-treatment1.xml]

<!DOCTYPE tp:taxon-treatment
  PUBLIC "-//TaxonX//DTD Taxonomic Treatment Publishing DTD v0 20100105//EN" "tax-treatment-NSO.dtd">
<tp:taxon-treatment xmlns:tp="http://www.plazi.org/taxpub"><tp:treatment-meta><mixed-citation publication-type="journal"><person-group><name><surname>Xu</surname><given-names>Yuhao</given-names></name><name><surname>Chen</surname><given-names>Mengci</given-names></name><name><surname>Ma</surname><given-names>Shun</given-names></name><name><surname>Shi</surname><given-names>Shengchao</given-names></name><name><surname>Zhang</surname><given-names>Tianyou</given-names></name><name><surname>Weng</surname><given-names>Shiyang</given-names></name><name><surname>Peng</surname><given-names>Lifang</given-names></name></person-group><article-title>First description of the female and morphological variation of <italic><tp:taxon-name><tp:taxon-name-part taxon-name-part-type="genus" reg="Achalinus">Achalinus</tp:taxon-name-part><tp:taxon-name-part taxon-name-part-type="species" reg="hunanensis">hunanensis</tp:taxon-name-part></tp:taxon-name></italic> Ma, Shi, Xiang, Shu &amp; Jiang, 2023 (<tp:taxon-name><tp:taxon-name-part taxon-name-part-type="suborder">Serpentes</tp:taxon-name-part></tp:taxon-name>, <tp:taxon-name><tp:taxon-name-part taxon-name-part-type="family">Xenodermidae</tp:taxon-name-part></tp:taxon-name>), with range extension of this species and <italic><tp:taxon-name><tp:taxon-name-part taxon-name-part-type="genus" reg="Achalinus">A.</tp:taxon-name-part><tp:taxon-name-part taxon-name-part-type="species" reg="yunkaiensis">yunkaiensis</tp:taxon-name-part></tp:taxon-name></italic> Wang, Li &amp; Wang, 2019</article-title><source>Biodivers Data J</source><day>17</day><month>02</month><year>2025</year><volume>13</volume><pub-id pub-id-type="doi">10.3897/BDJ.13.e138423</pub-id></mixed-citation></tp:treatment-meta><tp:nomenclature><tp:taxon-name>
            <object-id xmlns:xlink="http://www.w3.org/1999/xlink" content-type="arpha" xlink:type="simple">CC8EAD38-B53E-5677-AD24-EE4FC1A5E6D6</object-id>
            <tp:taxon-name-part taxon-name-part-type="genus">Achalinus</tp:taxon-name-part>
            <tp:taxon-name-part taxon-name-part-type="species">hunanensis</tp:taxon-name-part>
          </tp:taxon-name><tp:taxon-authority>Ma, Shi, Xiang, Shu &amp; Jiang, 2023</tp:taxon-authority></tp:nomenclature><tp:treatment-sec sec-type="materials"><title>Materials</title><list list-type="alpha-lower" list-content="occurrences"><list-item><p><bold>Type status:</bold> <named-content xmlns:xlink="http://www.w3.org/1999/xlink" content-type="dwc:typeStatus" xlink:type="simple">Other material</named-content>. <bold>Occurrence:</bold> catalogNumber: <named-content xmlns:xlink="http://www.w3.org/1999/xlink" content-type="dwc:catalogNumber" xlink:type="simple">QHU 2024030</named-content>; individualCount: <named-content xmlns:xlink="http://www.w3.org/1999/xlink" content-type="dwc:individualCount" xlink:type="simple">1</named-content>; sex: <named-content xmlns:xlink="http://www.w3.org/1999/xlink" content-type="dwc:sex" xlink:type="simple">female</named-content>; disposition: <named-content xmlns:xlink="http://www.w3.org/1999/xlink" content-type="dwc:disposition" xlink:type="simple">in collection</named-content>; associatedSequences: <named-content xmlns:xlink="http://www.w3.org/1999/xlink" content-type="dwc:associatedSequences" xlink:type="simple">GenBank: <ext-link ext-link-type="uri" xlink:href="https://www.ncbi.nlm.nih.gov/nuccore/PQ281493" xlink:type="simple">PQ281493</ext-link></named-content>; occurrenceID: <named-content xmlns:xlink="http://www.w3.org/1999/xlink" content-type="dwc:occurrenceID" xlink:type="simple">BED8699C-8929-5A3B-A5CC-B9956D6BBAB2</named-content>; <bold>Taxon:</bold> scientificName: <named-content xmlns:xlink="http://www.w3.org/1999/xlink" content-type="dwc:scientificName" xlink:type="simple"><italic><tp:taxon-name><tp:taxon-name-part taxon-name-part-type="genus" reg="Achalinus">Achalinus</tp:taxon-name-part><tp:taxon-name-part taxon-name-part-type="species" reg="hunanensis">hunanensis</tp:taxon-name-part></tp:taxon-name></italic></named-content>; order: <named-content xmlns:xlink="http://www.w3.org/1999/xlink" content-type="dwc:order" xlink:type="simple"><tp:taxon-name><tp:taxon-name-part taxon-name-part-type="order">Squamata</tp:taxon-name-part></tp:taxon-name></named-content>; family: <named-content xmlns:xlink="http://www.w3.org/1999/xlink" content-type="dwc:family" xlink:type="simple"><tp:taxon-name><tp:taxon-name-part taxon-name-part-type="family">Xenodermidae</tp:taxon-name-part></tp:taxon-name></named-content>; genus: <named-content xmlns:xlink="http://www.w3.org/1999/xlink" content-type="dwc:genus" xlink:type="simple"><tp:taxon-name><tp:taxon-name-part taxon-name-part-type="genus">Achalinus</tp:taxon-name-part></tp:taxon-name></named-content>; <bold>Location:</bold> country: <named-content xmlns:xlink="http://www.w3.org/1999/xlink" content-type="dwc:country" xlink:type="simple">China</named-content>; stateProvince: <named-content xmlns:xlink="http://www.w3.org/1999/xlink" content-type="dwc:stateProvince" xlink:type="simple">Guizhou</named-content>; county: <named-content xmlns:xlink="http://www.w3.org/1999/xlink" content-type="dwc:county" xlink:type="simple">Dushan</named-content>; verbatimElevation: <named-content xmlns:xlink="http://www.w3.org/1999/xlink" content-type="dwc:verbatimElevation" xlink:type="simple">1300 m</named-content>; verbatimCoordinates: <named-content xmlns:xlink="http://www.w3.org/1999/xlink" content-type="dwc:verbatimCoordinates" xlink:type="simple">25°56'59"N, 107°37'56"E</named-content>; <bold>Event:</bold> eventDate: <named-content xmlns:xlink="http://www.w3.org/1999/xlink" content-type="dwc:eventDate" xlink:type="simple">17-08-2024</named-content></p></list-item><list-item><p><bold>Type status:</bold> <named-content xmlns:xlink="http://www.w3.org/1999/xlink" content-type="dwc:typeStatus" xlink:type="simple">Other material</named-content>. <bold>Occurrence:</bold> catalogNumber: <named-content xmlns:xlink="http://www.w3.org/1999/xlink" content-type="dwc:catalogNumber" xlink:type="simple">CIB 20160503</named-content>; individualCount: <named-content xmlns:xlink="http://www.w3.org/1999/xlink" content-type="dwc:individualCount" xlink:type="simple">1</named-content>; sex: <named-content xmlns:xlink="http://www.w3.org/1999/xlink" content-type="dwc:sex" xlink:type="simple">male</named-content>; disposition: <named-content xmlns:xlink="http://www.w3.org/1999/xlink" content-type="dwc:disposition" xlink:type="simple">in collection</named-content>; associatedSequences: <named-content xmlns:xlink="http://www.w3.org/1999/xlink" content-type="dwc:associatedSequences" xlink:type="simple">GenBank: <ext-link ext-link-type="uri" xlink:href="https://www.ncbi.nlm.nih.gov/nuccore/PQ281494" xlink:type="simple">PQ281494</ext-link></named-content>; occurrenceID: <named-content xmlns:xlink="http://www.w3.org/1999/xlink" content-type="dwc:occurrenceID" xlink:type="simple">6F555952-2708-5D5E-AD57-61B575D6017E</named-content>; <bold>Taxon:</bold> scientificName: <named-content xmlns:xlink="http://www.w3.org/1999/xlink" content-type="dwc:scientificName" xlink:type="simple"><italic><tp:taxon-name><tp:taxon-name-part taxon-name-part-type="genus" reg="Achalinus">Achalinus</tp:taxon-name-part><tp:taxon-name-part taxon-name-part-type="species" reg="hunanensis">hunanensis</tp:taxon-name-part></tp:taxon-name></italic></named-content>; order: <named-content xmlns:xlink="http://www.w3.org/1999/xlink" content-type="dwc:order" xlink:type="simple"><tp:taxon-name><tp:taxon-name-part taxon-name-part-type="order">Squamata</tp:taxon-name-part></tp:taxon-name></named-content>; family: <named-content xmlns:xlink="http://www.w3.org/1999/xlink" content-type="dwc:family" xlink:type="simple"><tp:taxon-name><tp:taxon-name-part taxon-name-part-type="family">Xenodermidae</tp:taxon-name-part></tp:taxon-name></named-content>; genus: <named-content xmlns:xlink="http://www.w3.org/1999/xlink" content-type="dwc:genus" xlink:type="simple"><tp:taxon-name><tp:taxon-name-part taxon-name-part-type="genus">Achalinus</tp:taxon-name-part></tp:taxon-name></named-content>; <bold>Location:</bold> country: <named-content xmlns:xlink="http://www.w3.org/1999/xlink" content-type="dwc:country" xlink:type="simple">China</named-content>; stateProvince: <named-content xmlns:xlink="http://www.w3.org/1999/xlink" content-type="dwc:stateProvince" xlink:type="simple">Hunan</named-content>; county: <named-content xmlns:xlink="http://www.w3.org/1999/xlink" content-type="dwc:county" xlink:type="simple">Anhua</named-content>; verbatimElevation: <named-content xmlns:xlink="http://www.w3.org/1999/xlink" content-type="dwc:verbatimElevation" xlink:type="simple">550 m</named-content>; verbatimCoordinates: <named-content xmlns:xlink="http://www.w3.org/1999/xlink" content-type="dwc:verbatimCoordinates" xlink:type="simple">28°31'02"N, 111°24'28"E</named-content>; <bold>Event:</bold> eventDate: <named-content xmlns:xlink="http://www.w3.org/1999/xlink" content-type="dwc:eventDate" xlink:type="simple">03-05-2016</named-content></p></list-item></list></tp:treatment-sec><tp:treatment-sec sec-type="Description of the female specimen (QHU 2024030)"><title>Description of the female specimen (QHU 2024030)</title><p><bold>Measurements and scalation.</bold> Measurements of the female <italic><tp:taxon-name><tp:taxon-name-part taxon-name-part-type="genus" reg="Achalinus">A.</tp:taxon-name-part><tp:taxon-name-part taxon-name-part-type="species" reg="hunanensis">hunanensis</tp:taxon-name-part></tp:taxon-name></italic> specimen are listed in Table <xref ref-type="table" rid="T12110660">2</xref>. Body slender and cylindrical; head slightly wider than neck; eye small, ED 1.2 mm; rostrum small, triangular, slightly visible from above; length of the suture between the internasal substantially longer than that between prefrontal, LSBI 1.9 mm, LSBP 0.9 mm, LSBI/LSBP ratio 2.1; nasal divided into two sections by nasal cleft, nostril in the anterior part of the nasal; prefrontals paired; frontal pentagonal, pointed to the rear, slightly wider than high, much shorter than the parietals; loreal one, subrectangular, LorH 1.0 mm, LorL 1.6 mm, LorH/LorL ratio 0.63; supraocular one, pentagonal; TEMP 7/7, arranged in three rows (2+2+3 on both sides), the anterior two contact the eye; six supralabials, the 4<sup>th</sup>–5<sup>th</sup> contact the eye, the last one much elongated; two pairs of chin shields, the anterior pairs almost equal to the posterior pairs, followed by preventrals; one mental; 6/6 infralabials, the first one contacting with others after the mental and before the 1<sup>st</sup> chin-shields, 1<sup>st</sup>–3<sup>rd</sup> touching the first pair of chin-shields.</p><p>Dorsal scales strongly keeled, lanceolate, 23 rows throughout the body, the outermost row strongly keeled and substantially enlarged. VS 169; anal entire; SC 53, not paired.</p><p><bold>Colouration in life.</bold> In life, dorsum (head, body and tail) predominantly brownish-black, slightly tinged with iridescence. Head scales in dorsal view coloured like body. Eyes completely black, pupil vertically subelliptic. Supralabials mostly brownish-black. Mental, infralabials, chin shields and the 1<sup>st</sup> ventral brownish-black. Ventral ground colour light creamy-yellow, darker on the sides, the outer one-sixth of the ventrals light brown. Ventral part of tail pale brown, gradually darkening towards the tip. The posterior margins of ventral scales are pale creamy-white (Fig. <xref ref-type="fig" rid="F12110650">2</xref>).</p><p><bold>Colouration in preservation.</bold> After one month preservation, the colouration still resembles the specimen in life, except that the colouration of dorsum further deepens and the background colour of the venter becomes uniform pale brownish (Fig. <xref ref-type="fig" rid="F12110652">3</xref>).</p><p><bold>Variation.</bold> The female specimen exhibits similar colouration to the male specimens, but differs in measurements and scalation characters as follows: the examined female has a relatively larger body size (TL 428 mm vs. 262–379 mm in males); a significantly shorter tail, TAL/TL ratio 0.17 (vs. 0.22–0.24 in males); and fewer subcaudals (53 vs. 69–72 in males). The main morphological characters of <italic><tp:taxon-name><tp:taxon-name-part taxon-name-part-type="genus" reg="Achalinus">A.</tp:taxon-name-part><tp:taxon-name-part taxon-name-part-type="species" reg="hunanensis">hunanensis</tp:taxon-name-part></tp:taxon-name></italic> are listed in Table <xref ref-type="table" rid="T12110660">2</xref>.</p></tp:treatment-sec><tp:treatment-sec sec-type="Revision of diagnostic characters"><title>Revision of diagnostic characters</title><p>(1) dorsal scales strongly keeled, 23 rows throughout the body, the outermost row strongly keeled and substantially enlarged; (2) tail relatively short, TAL/TL ratio 0.22–0.24 in males and 0.17 in females; (3) maxillary teeth 23; (4) length of suture between internasals substantially longer than that between prefrontals, LSBI/LSBP ratio 2.0–2.1; (5) one loreal, subrectangular; (6) six supralabials, the 4<sup>th</sup> and 5<sup>th</sup> in contact with the eye; (7) the two anterior temporals in contact with eye; (8) ventrals 163–168 in males and about 169 in females; (9) subcaudals 69–72 in males and about 53 in females, not paired.</p></tp:treatment-sec><tp:treatment-sec sec-type="Distribution and habits"><title>Distribution and habits</title><p>Currently, <italic><tp:taxon-name><tp:taxon-name-part taxon-name-part-type="genus" reg="Achalinus">Achalinus</tp:taxon-name-part><tp:taxon-name-part taxon-name-part-type="species" reg="hunanensis">hunanensis</tp:taxon-name-part></tp:taxon-name></italic>is is known from Hunan Province: Anhua County, Hecheng District, Ningxiang County; and Guizhou Province: Dushan County (Fig. <xref ref-type="fig" rid="F12110646">1</xref>). The species was found in leaf litter in well-preserved montane evergreen broadleaf forests (550–1300 m a.s.l.).</p></tp:treatment-sec><tp:treatment-sec><!--Section generated to contain objects referenced in tp:taxon-treatment.--><table-wrap id="T12110660" position="float" orientation="portrait"><label>Table 2.</label><caption><p>Morphological variation of <italic><tp:taxon-name><tp:taxon-name-part taxon-name-part-type="genus" reg="Achalinus">Achalinus</tp:taxon-name-part><tp:taxon-name-part taxon-name-part-type="species" reg="hunanensis">hunanensis</tp:taxon-name-part></tp:taxon-name></italic> obtained from specimens examined in this study and <xref ref-type="bibr" rid="B12110452">Ma et al. (2023b)</xref>.</p></caption><table rules="all" border="1"><tbody><tr><td rowspan="1" colspan="1">
              <bold>Voucher number</bold>
            </td><td rowspan="1" colspan="1">
              <bold>QHU 2024030</bold>
            </td><td rowspan="1" colspan="1">
              <bold>CIB 20160503</bold>
            </td><td rowspan="1" colspan="1">
              <bold>CIB 119039</bold>
            </td><td rowspan="1" colspan="1">
              <bold>CIB119040</bold>
            </td></tr><tr><td rowspan="1" colspan="1">
              <bold>Location</bold>
            </td><td rowspan="1" colspan="1">Dushan, Guizhou</td><td rowspan="1" colspan="1">Anhua, Hunan</td><td rowspan="1" colspan="1">Hecheng, Hunan</td><td rowspan="1" colspan="1">Ningxiang, Hunan</td></tr><tr><td rowspan="1" colspan="1">
              <bold>Sex</bold>
            </td><td rowspan="1" colspan="1">♀</td><td rowspan="1" colspan="1">♂</td><td rowspan="1" colspan="1">♂</td><td rowspan="1" colspan="1">♂</td></tr><tr><td rowspan="1" colspan="1">
              <bold>SVL</bold>
            </td><td rowspan="1" colspan="1">355</td><td rowspan="1" colspan="1">288</td><td rowspan="1" colspan="1">255</td><td rowspan="1" colspan="1">204</td></tr><tr><td rowspan="1" colspan="1">
              <bold>TL</bold>
            </td><td rowspan="1" colspan="1">428</td><td rowspan="1" colspan="1">379</td><td rowspan="1" colspan="1">329</td><td rowspan="1" colspan="1">262</td></tr><tr><td rowspan="1" colspan="1">
              <bold>TAL</bold>
            </td><td rowspan="1" colspan="1">73</td><td rowspan="1" colspan="1">91</td><td rowspan="1" colspan="1">74</td><td rowspan="1" colspan="1">58</td></tr><tr><td rowspan="1" colspan="1">
              <bold>TAL/TL</bold>
            </td><td rowspan="1" colspan="1">0.17</td><td rowspan="1" colspan="1">0.24</td><td rowspan="1" colspan="1">0.23</td><td rowspan="1" colspan="1">0.22</td></tr><tr><td rowspan="1" colspan="1">
              <bold>HL</bold>
            </td><td rowspan="1" colspan="1">12.5</td><td rowspan="1" colspan="1">12.7</td><td rowspan="1" colspan="1">7.9</td><td rowspan="1" colspan="1">6.3</td></tr><tr><td rowspan="1" colspan="1">
              <bold>HW</bold>
            </td><td rowspan="1" colspan="1">5.9</td><td rowspan="1" colspan="1">4.6</td><td rowspan="1" colspan="1">4.8</td><td rowspan="1" colspan="1">3.4</td></tr><tr><td rowspan="1" colspan="1">
              <bold>SL</bold>
            </td><td rowspan="1" colspan="1">3+2+1</td><td rowspan="1" colspan="1">3+2+1</td><td rowspan="1" colspan="1">3+2+1</td><td rowspan="1" colspan="1">3+2+1</td></tr><tr><td rowspan="1" colspan="1">
              <bold>IL</bold>
            </td><td rowspan="1" colspan="1">6/6</td><td rowspan="1" colspan="1">5/5</td><td rowspan="1" colspan="1">5/6</td><td rowspan="1" colspan="1">5/5</td></tr><tr><td rowspan="1" colspan="1">
              <bold>Chin</bold>
            </td><td rowspan="1" colspan="1">2</td><td rowspan="1" colspan="1">2</td><td rowspan="1" colspan="1">2</td><td rowspan="1" colspan="1">2</td></tr><tr><td rowspan="1" colspan="1">
              <bold>IL–1stChin</bold>
            </td><td rowspan="1" colspan="1">3/3</td><td rowspan="1" colspan="1">3/3</td><td rowspan="1" colspan="1">3/4</td><td rowspan="1" colspan="1">3/3</td></tr><tr><td rowspan="1" colspan="1">
              <bold>Lor</bold>
            </td><td rowspan="1" colspan="1">1</td><td rowspan="1" colspan="1">1</td><td rowspan="1" colspan="1">1</td><td rowspan="1" colspan="1">1</td></tr><tr><td rowspan="1" colspan="1">
              <bold>LorH</bold>
            </td><td rowspan="1" colspan="1">1.0</td><td rowspan="1" colspan="1">1.2</td><td rowspan="1" colspan="1">1.0</td><td rowspan="1" colspan="1">0.9</td></tr><tr><td rowspan="1" colspan="1">
              <bold>LorL</bold>
            </td><td rowspan="1" colspan="1">1.6</td><td rowspan="1" colspan="1">1.7</td><td rowspan="1" colspan="1">1.5</td><td rowspan="1" colspan="1">1.5</td></tr><tr><td rowspan="1" colspan="1">
              <bold>LorH/LorL</bold>
            </td><td rowspan="1" colspan="1">0.63</td><td rowspan="1" colspan="1">0.71</td><td rowspan="1" colspan="1">0.67</td><td rowspan="1" colspan="1">0.60</td></tr><tr><td rowspan="1" colspan="1">
              <bold>LSBI</bold>
            </td><td rowspan="1" colspan="1">1.9</td><td rowspan="1" colspan="1">1.8</td><td rowspan="1" colspan="1">1.78</td><td rowspan="1" colspan="1">1.52</td></tr><tr><td rowspan="1" colspan="1">
              <bold>LSBP</bold>
            </td><td rowspan="1" colspan="1">0.9</td><td rowspan="1" colspan="1">0.9</td><td rowspan="1" colspan="1">0.88</td><td rowspan="1" colspan="1">0.76</td></tr><tr><td rowspan="1" colspan="1">
              <bold>LSBI/LSBP</bold>
            </td><td rowspan="1" colspan="1">2.11</td><td rowspan="1" colspan="1">2.00</td><td rowspan="1" colspan="1">2.02</td><td rowspan="1" colspan="1">2.00</td></tr><tr><td rowspan="1" colspan="1">
              <bold>LSBI vs. LSBP</bold>
            </td><td rowspan="1" colspan="1">&gt;</td><td rowspan="1" colspan="1">&gt;</td><td rowspan="1" colspan="1">&gt;</td><td rowspan="1" colspan="1">&gt;</td></tr><tr><td rowspan="1" colspan="1">
              <bold>ED</bold>
            </td><td rowspan="1" colspan="1">1.2</td><td rowspan="1" colspan="1">1.1</td><td rowspan="1" colspan="1">1.4</td><td rowspan="1" colspan="1">1.4</td></tr><tr><td rowspan="1" colspan="1">
              <bold>TEMP</bold>
            </td><td rowspan="1" colspan="1">2+2+3/2+2+3</td><td rowspan="1" colspan="1">2+3+4/2+3+4</td><td rowspan="1" colspan="1">2+2+4/2+2+4</td><td rowspan="1" colspan="1">2+2+4/2+2+4</td></tr><tr><td rowspan="1" colspan="1">
              <bold>aTEMP-Eye</bold>
            </td><td rowspan="1" colspan="1">2/2</td><td rowspan="1" colspan="1">2/2</td><td rowspan="1" colspan="1">2/2</td><td rowspan="1" colspan="1">2/2</td></tr><tr><td rowspan="1" colspan="1">
              <bold>SPO</bold>
            </td><td rowspan="1" colspan="1">1</td><td rowspan="1" colspan="1">1</td><td rowspan="1" colspan="1">1</td><td rowspan="1" colspan="1">1</td></tr><tr><td rowspan="1" colspan="1">
              <bold>DSR</bold>
            </td><td rowspan="1" colspan="1">23-23-23</td><td rowspan="1" colspan="1">23-23-23</td><td rowspan="1" colspan="1">23-23-23</td><td rowspan="1" colspan="1">23-23-23</td></tr><tr><td rowspan="1" colspan="1">
              <bold>VS</bold>
            </td><td rowspan="1" colspan="1">169</td><td rowspan="1" colspan="1">168</td><td rowspan="1" colspan="1">163</td><td rowspan="1" colspan="1">165</td></tr><tr><td rowspan="1" colspan="1">
              <bold>CP</bold>
            </td><td rowspan="1" colspan="1">1</td><td rowspan="1" colspan="1">1</td><td rowspan="1" colspan="1">1</td><td rowspan="1" colspan="1">1</td></tr><tr><td rowspan="1" colspan="1">
              <bold>SC</bold>
            </td><td rowspan="1" colspan="1">53</td><td rowspan="1" colspan="1">69</td><td rowspan="1" colspan="1">69</td><td rowspan="1" colspan="1">72</td></tr></tbody></table></table-wrap><fig id="F12110650" position="float" orientation="portrait"><object-id xmlns:xlink="http://www.w3.org/1999/xlink" content-type="arpha" xlink:type="simple">B87E623E-8028-5C7B-8550-C41FDFC2223E</object-id><object-id xmlns:xlink="http://www.w3.org/1999/xlink" content-type="doi" xlink:type="simple">10.3897/BDJ.13.e138423.figure2</object-id><label>Figure 2.</label><caption><p><italic><tp:taxon-name><tp:taxon-name-part taxon-name-part-type="genus" reg="Achalinus">Achalinus</tp:taxon-name-part><tp:taxon-name-part taxon-name-part-type="species" reg="hunanensis">hunanensis</tp:taxon-name-part></tp:taxon-name></italic> in life, dorsal view (<bold>A</bold>) and ventral view (<bold>B</bold>). <bold>A1</bold>–<bold>B1</bold>: CIB 20160503, adult male; <bold>A2–B2</bold>: specimen QHU 2024030, adult female. <bold>A1–B1</bold> photos by Ke-Ji Guo, <bold>A2– B2</bold> photos by Yu-Hao Xu.</p></caption><graphic xmlns:xlink="http://www.w3.org/1999/xlink" xlink:href="bdj-13-e138423-g002.jpg" position="float" id="oo_1144148.jpg" orientation="portrait" xlink:type="simple"><uri content-type="original_file" xlink:type="simple">https://binary.pensoft.net/fig/1144148</uri></graphic></fig><fig id="F12110652" position="float" orientation="portrait"><object-id xmlns:xlink="http://www.w3.org/1999/xlink" content-type="arpha" xlink:type="simple">9E7FAFB2-419C-5FC9-A782-8913694FBBC2</object-id><object-id xmlns:xlink="http://www.w3.org/1999/xlink" content-type="doi" xlink:type="simple">10.3897/BDJ.13.e138423.figure3</object-id><label>Figure 3.</label><caption><p><italic><tp:taxon-name><tp:taxon-name-part taxon-name-part-type="genus" reg="Achalinus">Achalinus</tp:taxon-name-part><tp:taxon-name-part taxon-name-part-type="species" reg="hunanensis">hunanensis</tp:taxon-name-part></tp:taxon-name></italic> (QHU 2024030), female, preserved specimen. Photos by Yu-Hao Xu. Scale bars: 10 mm.</p></caption><graphic xmlns:xlink="http://www.w3.org/1999/xlink" xlink:href="bdj-13-e138423-g003.jpg" position="float" id="oo_1144151.jpg" orientation="portrait" xlink:type="simple"><uri content-type="original_file" xlink:type="simple">https://binary.pensoft.net/fig/1144151</uri></graphic></fig><fig id="F12110646" position="float" orientation="portrait"><object-id xmlns:xlink="http://www.w3.org/1999/xlink" content-type="arpha" xlink:type="simple">F700196B-90D8-5A06-A2A1-7096E43D8FE1</object-id><object-id xmlns:xlink="http://www.w3.org/1999/xlink" content-type="doi" xlink:type="simple">10.3897/BDJ.13.e138423.figure1</object-id><label>Figure 1.</label><caption><p>Distribution of <italic><tp:taxon-name><tp:taxon-name-part taxon-name-part-type="genus" reg="Achalinus">Achalinus</tp:taxon-name-part><tp:taxon-name-part taxon-name-part-type="species" reg="hunanensis">hunanensis</tp:taxon-name-part></tp:taxon-name></italic> (red) and <italic><tp:taxon-name><tp:taxon-name-part taxon-name-part-type="genus" reg="Achalinus">A.</tp:taxon-name-part><tp:taxon-name-part taxon-name-part-type="species" reg="yunkaiensis">yunkaiensis</tp:taxon-name-part></tp:taxon-name></italic> (blue). The stars shows the type locality; the circles show the sampling point in this study; and the squares show the other known localities.</p></caption><graphic xmlns:xlink="http://www.w3.org/1999/xlink" xlink:href="bdj-13-e138423-g001.jpg" position="float" id="oo_1144143.jpg" orientation="portrait" xlink:type="simple"><uri content-type="original_file" xlink:type="simple">https://binary.pensoft.net/fig/1144143</uri></graphic></fig></tp:treatment-sec><ref-list><ref id="B12110452"><element-citation xmlns:xlink="http://www.w3.org/1999/xlink" publication-type="article" xlink:type="simple"><person-group person-group-type="author"><name name-style="western"><surname>Ma</surname><given-names>S.</given-names></name><name name-style="western"><surname>Shi</surname><given-names>S. C.</given-names></name><name name-style="western"><surname>Xiang</surname><given-names>S. J.</given-names></name><name name-style="western"><surname>Shu</surname><given-names>F.</given-names></name><name name-style="western"><surname>Jiang</surname><given-names>J. P.</given-names></name></person-group><year>2023</year><article-title>A new species of <italic><tp:taxon-name><tp:taxon-name-part taxon-name-part-type="genus" reg="Achalinus">Achalinus</tp:taxon-name-part></tp:taxon-name></italic> Peters, 1869 (<tp:taxon-name><tp:taxon-name-part taxon-name-part-type="order">Squamata</tp:taxon-name-part></tp:taxon-name>, <tp:taxon-name><tp:taxon-name-part taxon-name-part-type="family">Xenodermidae</tp:taxon-name-part></tp:taxon-name>) from Hunan Province, China</article-title><source>ZooKeys</source><volume>1166</volume><fpage>315</fpage><lpage>331</lpage><pub-id pub-id-type="doi">10.3897/zookeys.1166.103055</pub-id></element-citation></ref></ref-list></tp:taxon-treatment>
