# Supplementary material for: First description of the female and morphological variation of Achalinushunanensis Ma, Shi, Xiang, Shu & Jiang, 2023 (Serpentes, Xenodermidae), with range extension of this species and A.yunkaiensis Wang, Li & Wang, 2019
Source: Biodivers Data J. 2025 Feb 17;13:e138423. doi: 10.3897/BDJ.13.e138423 (PMC11851076; doi:10.3897/BDJ.13.e138423)
Supplement: XML Treatment for Achalinus yunkaiensis [file BDJ.13.e138423-treatment2.xml]

<!DOCTYPE tp:taxon-treatment
  PUBLIC "-//TaxonX//DTD Taxonomic Treatment Publishing DTD v0 20100105//EN" "tax-treatment-NSO.dtd">
<tp:taxon-treatment xmlns:tp="http://www.plazi.org/taxpub"><tp:treatment-meta><mixed-citation publication-type="journal"><person-group><name><surname>Xu</surname><given-names>Yuhao</given-names></name><name><surname>Chen</surname><given-names>Mengci</given-names></name><name><surname>Ma</surname><given-names>Shun</given-names></name><name><surname>Shi</surname><given-names>Shengchao</given-names></name><name><surname>Zhang</surname><given-names>Tianyou</given-names></name><name><surname>Weng</surname><given-names>Shiyang</given-names></name><name><surname>Peng</surname><given-names>Lifang</given-names></name></person-group><article-title>First description of the female and morphological variation of <italic><tp:taxon-name><tp:taxon-name-part taxon-name-part-type="genus" reg="Achalinus">Achalinus</tp:taxon-name-part><tp:taxon-name-part taxon-name-part-type="species" reg="hunanensis">hunanensis</tp:taxon-name-part></tp:taxon-name></italic> Ma, Shi, Xiang, Shu &amp; Jiang, 2023 (<tp:taxon-name><tp:taxon-name-part taxon-name-part-type="suborder">Serpentes</tp:taxon-name-part></tp:taxon-name>, <tp:taxon-name><tp:taxon-name-part taxon-name-part-type="family">Xenodermidae</tp:taxon-name-part></tp:taxon-name>), with range extension of this species and <italic><tp:taxon-name><tp:taxon-name-part taxon-name-part-type="genus" reg="Achalinus">A.</tp:taxon-name-part><tp:taxon-name-part taxon-name-part-type="species" reg="yunkaiensis">yunkaiensis</tp:taxon-name-part></tp:taxon-name></italic> Wang, Li &amp; Wang, 2019</article-title><source>Biodivers Data J</source><day>17</day><month>02</month><year>2025</year><volume>13</volume><pub-id pub-id-type="doi">10.3897/BDJ.13.e138423</pub-id></mixed-citation></tp:treatment-meta><tp:nomenclature><tp:taxon-name>
            <object-id xmlns:xlink="http://www.w3.org/1999/xlink" content-type="arpha" xlink:type="simple">FDF163A9-3B41-555A-B225-9FB1759BC869</object-id>
            <tp:taxon-name-part taxon-name-part-type="genus">Achalinus</tp:taxon-name-part>
            <tp:taxon-name-part taxon-name-part-type="species">yunkaiensis</tp:taxon-name-part>
          </tp:taxon-name><tp:taxon-authority>Wang, Li &amp; Wang, 2019</tp:taxon-authority></tp:nomenclature><tp:treatment-sec sec-type="materials"><title>Materials</title><list list-type="alpha-lower" list-content="occurrences"><list-item><p><bold>Type status:</bold> <named-content xmlns:xlink="http://www.w3.org/1999/xlink" content-type="dwc:typeStatus" xlink:type="simple">Other material</named-content>. <bold>Occurrence:</bold> catalogNumber: <named-content xmlns:xlink="http://www.w3.org/1999/xlink" content-type="dwc:catalogNumber" xlink:type="simple">QHU 2024027</named-content>; associatedSequences: <named-content xmlns:xlink="http://www.w3.org/1999/xlink" content-type="dwc:associatedSequences" xlink:type="simple">GenBank: <ext-link ext-link-type="uri" xlink:href="https://www.ncbi.nlm.nih.gov/nuccore/PQ281492" xlink:type="simple">PQ281492</ext-link></named-content>; occurrenceID: <named-content xmlns:xlink="http://www.w3.org/1999/xlink" content-type="dwc:occurrenceID" xlink:type="simple">9FDEAC40-C043-5D14-9EE7-ECF9CD3339AE</named-content>; <bold>Taxon:</bold> scientificName: <named-content xmlns:xlink="http://www.w3.org/1999/xlink" content-type="dwc:scientificName" xlink:type="simple"><italic><tp:taxon-name><tp:taxon-name-part taxon-name-part-type="genus" reg="Achalinus">Achalinus</tp:taxon-name-part><tp:taxon-name-part taxon-name-part-type="species" reg="yunkaiensis">yunkaiensis</tp:taxon-name-part></tp:taxon-name></italic></named-content>; order: <named-content xmlns:xlink="http://www.w3.org/1999/xlink" content-type="dwc:order" xlink:type="simple"><tp:taxon-name><tp:taxon-name-part taxon-name-part-type="order">Squamata</tp:taxon-name-part></tp:taxon-name></named-content>; family: <named-content xmlns:xlink="http://www.w3.org/1999/xlink" content-type="dwc:family" xlink:type="simple"><tp:taxon-name><tp:taxon-name-part taxon-name-part-type="family">Xenodermidae</tp:taxon-name-part></tp:taxon-name></named-content>; genus: <named-content xmlns:xlink="http://www.w3.org/1999/xlink" content-type="dwc:genus" xlink:type="simple"><tp:taxon-name><tp:taxon-name-part taxon-name-part-type="genus">Achalinus</tp:taxon-name-part></tp:taxon-name></named-content>; <bold>Location:</bold> country: <named-content xmlns:xlink="http://www.w3.org/1999/xlink" content-type="dwc:country" xlink:type="simple">China</named-content>; stateProvince: <named-content xmlns:xlink="http://www.w3.org/1999/xlink" content-type="dwc:stateProvince" xlink:type="simple">Guizhou</named-content>; county: <named-content xmlns:xlink="http://www.w3.org/1999/xlink" content-type="dwc:county" xlink:type="simple">Xifeng</named-content>; verbatimElevation: <named-content xmlns:xlink="http://www.w3.org/1999/xlink" content-type="dwc:verbatimElevation" xlink:type="simple">1300 m</named-content>; verbatimCoordinates: <named-content xmlns:xlink="http://www.w3.org/1999/xlink" content-type="dwc:verbatimCoordinates" xlink:type="simple">27°09'07"N, 106°37'49"E</named-content>; <bold>Event:</bold> eventDate: <named-content xmlns:xlink="http://www.w3.org/1999/xlink" content-type="dwc:eventDate" xlink:type="simple">07-06-2024</named-content></p></list-item><list-item><p><bold>Type status:</bold> <named-content xmlns:xlink="http://www.w3.org/1999/xlink" content-type="dwc:typeStatus" xlink:type="simple">Other material</named-content>. <bold>Occurrence:</bold> catalogNumber: <named-content xmlns:xlink="http://www.w3.org/1999/xlink" content-type="dwc:catalogNumber" xlink:type="simple">ZTY-r 2023003</named-content>; occurrenceID: <named-content xmlns:xlink="http://www.w3.org/1999/xlink" content-type="dwc:occurrenceID" xlink:type="simple">33281C61-8089-5F65-BFF2-7C5FB93F6835</named-content>; <bold>Taxon:</bold> scientificName: <named-content xmlns:xlink="http://www.w3.org/1999/xlink" content-type="dwc:scientificName" xlink:type="simple"><italic><tp:taxon-name><tp:taxon-name-part taxon-name-part-type="genus" reg="Achalinus">Achalinus</tp:taxon-name-part><tp:taxon-name-part taxon-name-part-type="species" reg="yunkaiensis">yunkaiensis</tp:taxon-name-part></tp:taxon-name></italic></named-content>; order: <named-content xmlns:xlink="http://www.w3.org/1999/xlink" content-type="dwc:order" xlink:type="simple"><tp:taxon-name><tp:taxon-name-part taxon-name-part-type="order">Squamata</tp:taxon-name-part></tp:taxon-name></named-content>; family: <named-content xmlns:xlink="http://www.w3.org/1999/xlink" content-type="dwc:family" xlink:type="simple"><tp:taxon-name><tp:taxon-name-part taxon-name-part-type="family">Xenodermidae</tp:taxon-name-part></tp:taxon-name></named-content>; genus: <named-content xmlns:xlink="http://www.w3.org/1999/xlink" content-type="dwc:genus" xlink:type="simple"><tp:taxon-name><tp:taxon-name-part taxon-name-part-type="genus">Achalinus</tp:taxon-name-part></tp:taxon-name></named-content>; <bold>Location:</bold> country: <named-content xmlns:xlink="http://www.w3.org/1999/xlink" content-type="dwc:country" xlink:type="simple">China</named-content>; stateProvince: <named-content xmlns:xlink="http://www.w3.org/1999/xlink" content-type="dwc:stateProvince" xlink:type="simple">Hunan</named-content>; county: <named-content xmlns:xlink="http://www.w3.org/1999/xlink" content-type="dwc:county" xlink:type="simple">Dongan</named-content>; verbatimElevation: <named-content xmlns:xlink="http://www.w3.org/1999/xlink" content-type="dwc:verbatimElevation" xlink:type="simple">871 m</named-content>; verbatimCoordinates: <named-content xmlns:xlink="http://www.w3.org/1999/xlink" content-type="dwc:verbatimCoordinates" xlink:type="simple">26°40'56"N, 111°18'50"E</named-content>; <bold>Event:</bold> eventDate: <named-content xmlns:xlink="http://www.w3.org/1999/xlink" content-type="dwc:eventDate" xlink:type="simple">25-07-2023</named-content></p></list-item></list></tp:treatment-sec><tp:treatment-sec sec-type="Description of the specimen from Guizhou Province (QHU 2024027)"><title>Description of the specimen from Guizhou Province (QHU 2024027)</title><p><bold>Measurements and scalation.</bold> The measurements and scalation characters of <italic><tp:taxon-name><tp:taxon-name-part taxon-name-part-type="genus" reg="Achalinus">A.</tp:taxon-name-part><tp:taxon-name-part taxon-name-part-type="species" reg="yunkaiensis">yunkaiensis</tp:taxon-name-part></tp:taxon-name></italic> are listed in Table <xref ref-type="table" rid="T12110661">3</xref>. Body slender and cylindrical; head slightly wider than neck; eye small, ED 0.9 mm; rostrum small, triangular, slightly visible from above; the suture between internasals subequal to the suture between prefrontals, LSBI 1.3 mm, LSBP 1.2 mm, LSBI/LSBP ratio 1.1; nasal divided into two sections by nasal cleft, nostril in the anterior part of the nasal; prefrontals paired; frontal one, pentagonal, pointed to the rear, slightly wider than high, much shorter than the parietals; one loreal, subrectangular, wider than high, exact measurements are impossible due to injury; supraocular one, pentagonal; TEMP 8/7, arranged in three rows (2+2+4 in left and 2+2+3 in right), the anterior two in contact with the eye; six supralabials, the 4<sup>th</sup>–5<sup>th</sup> contacting the eye, the last one much elongated; two pairs of chin shields, the anterior pair almost equal to the posterior pair, followed by preventrals; one mental; 6/5 infralabials, the first pair in contact with each other after the mental and before the 1<sup>st</sup> chin shields, 1<sup>st</sup>–4<sup>th</sup> touching the first pair of chin shields on left and 1<sup>st</sup>–3<sup>rd</sup> touching the first pair of chin shields on the right.</p><p>Dorsal scales strongly keeled, 23 rows throughout the body, the outermost row smooth and substantially enlarged. VS 146; anal entire; SC 59, not paired.</p><p><bold>Colouration in life.</bold> In life, all scales tinged weakly iridescent. Dorsum brown and the five innermost dorsal scale rows a little darker, forming an inconspicuous longitudinal vertebral line from posterior margin of the parietals to tail tip. Head scales in dorsal view the same colour as the dorsum and dorsal darker than lateral. Eyes completely black, pupil vertically subelliptic. Supralabials mostly brownish. Mental, infralabials, chin shields brown. Ventral ground colour of body and tail generally pale greyish-white and darker laterally. The posterior margins of ventral scales are greyish-white (Fig. <xref ref-type="fig" rid="F12110654">4</xref>).</p><p><bold>Colouration in preservation.</bold> In preservation, colouration darkens. Dorsum taupe, the longitudinal vertebral line almost disappearing. The colouration of venter is fading and becomes pale brownish-grey (Fig. <xref ref-type="fig" rid="F12110656">5</xref>).</p></tp:treatment-sec><tp:treatment-sec sec-type="Distribution and habits"><title>Distribution and habits</title><p><italic><tp:taxon-name><tp:taxon-name-part taxon-name-part-type="genus" reg="Achalinus">Achalinus</tp:taxon-name-part><tp:taxon-name-part taxon-name-part-type="species" reg="yunkaiensis">yunkaiensis</tp:taxon-name-part></tp:taxon-name></italic> is currently known from several locations in China, including Maoming City, Guangdong Province; Guilin City, Guangxi Zhuang Autonomous Region; Yongzhou and Shaoyang City, Hunan Province; Guiyang City, Guizhou Province; and Luzhou City, Sichuan Province, at elevations ranging from 425 to 1600 m a.s.l. (Fig. <xref ref-type="fig" rid="F12110646">1</xref>). The species usually prefers to hide under rocks, decaying wood or fallen leaves and the surrounding environment is untouched subtropical monsoon forests.</p></tp:treatment-sec><tp:treatment-sec><!--Section generated to contain objects referenced in tp:taxon-treatment.--><table-wrap id="T12110661" position="float" orientation="portrait"><label>Table 3.</label><caption><p>Morphological variation of <italic><tp:taxon-name><tp:taxon-name-part taxon-name-part-type="genus" reg="Achalinus">Achalinus</tp:taxon-name-part><tp:taxon-name-part taxon-name-part-type="species" reg="yunkaiensis">yunkaiensis</tp:taxon-name-part></tp:taxon-name></italic> obtained from specimens examined in this study, <xref ref-type="bibr" rid="B12110526">Wang et al. (2019)</xref>, <xref ref-type="bibr" rid="B12110589">Yu et al. (2020)</xref>, <xref ref-type="bibr" rid="B12110443">Ma et al. (2023a)</xref>, and <xref ref-type="bibr" rid="B12110614">Zhang et al. (2023)</xref>.</p></caption><table rules="all" border="1"><tbody><tr><td rowspan="1" colspan="1"/><td rowspan="1" colspan="7">
              <bold>Location</bold>
            </td></tr><tr><td rowspan="1" colspan="1"/><td rowspan="1" colspan="1">Guizhou</td><td rowspan="1" colspan="1">Guangxi</td><td rowspan="1" colspan="1">Sichuan</td><td rowspan="1" colspan="2">Hunan</td><td rowspan="1" colspan="2">Guangdong</td></tr><tr><td rowspan="1" colspan="1">
              <bold>Sex</bold>
            </td><td rowspan="1" colspan="1">♂</td><td rowspan="1" colspan="1">♀</td><td rowspan="1" colspan="1">♀</td><td rowspan="1" colspan="1">♂</td><td rowspan="1" colspan="1">♀</td><td rowspan="1" colspan="1">♂</td><td rowspan="1" colspan="1">♀</td></tr><tr><td rowspan="1" colspan="1">
              <bold>N</bold>
            </td><td rowspan="1" colspan="1">1</td><td rowspan="1" colspan="1">1</td><td rowspan="1" colspan="1">1</td><td rowspan="1" colspan="1">1</td><td rowspan="1" colspan="1">1</td><td rowspan="1" colspan="1">4</td><td rowspan="1" colspan="1">1</td></tr><tr><td rowspan="1" colspan="1">
              <bold>SVL</bold>
            </td><td rowspan="1" colspan="1">235</td><td rowspan="1" colspan="1">286</td><td rowspan="1" colspan="1">232</td><td rowspan="1" colspan="1">247</td><td rowspan="1" colspan="1">204</td><td rowspan="1" colspan="1">189–359</td><td rowspan="1" colspan="1">386</td></tr><tr><td rowspan="1" colspan="1">
              <bold>TL</bold>
            </td><td rowspan="1" colspan="1">306</td><td rowspan="1" colspan="1">339</td><td rowspan="1" colspan="1">306</td><td rowspan="1" colspan="1">322</td><td rowspan="1" colspan="1">256</td><td rowspan="1" colspan="1">232–418</td><td rowspan="1" colspan="1">448+</td></tr><tr><td rowspan="1" colspan="1">
              <bold>TAL</bold>
            </td><td rowspan="1" colspan="1">71</td><td rowspan="1" colspan="1">53</td><td rowspan="1" colspan="1">74</td><td rowspan="1" colspan="1">75</td><td rowspan="1" colspan="1">52</td><td rowspan="1" colspan="1">43–63</td><td rowspan="1" colspan="1">62+</td></tr><tr><td rowspan="1" colspan="1">
              <bold>TAL/TL</bold>
            </td><td rowspan="1" colspan="1">0.23</td><td rowspan="1" colspan="1">0.16</td><td rowspan="1" colspan="1">0.24</td><td rowspan="1" colspan="1">0.23</td><td rowspan="1" colspan="1">0.20</td><td rowspan="1" colspan="1">0.19–0.20</td><td rowspan="1" colspan="1">–</td></tr><tr><td rowspan="1" colspan="1">
              <bold>SL</bold>
            </td><td rowspan="1" colspan="1">3+2+1</td><td rowspan="1" colspan="1">3+2+1</td><td rowspan="1" colspan="1">3+2+1</td><td rowspan="1" colspan="1">3+2+1</td><td rowspan="1" colspan="1">3+2+1</td><td rowspan="1" colspan="1">3+2+1</td><td rowspan="1" colspan="1">3+2+1</td></tr><tr><td rowspan="1" colspan="1">
              <bold>IL</bold>
            </td><td rowspan="1" colspan="1">5 or 6</td><td rowspan="1" colspan="1">6</td><td rowspan="1" colspan="1">6</td><td rowspan="1" colspan="1">6</td><td rowspan="1" colspan="1">6</td><td rowspan="1" colspan="1">6</td><td rowspan="1" colspan="1">6</td></tr><tr><td rowspan="1" colspan="1">
              <bold>Chin</bold>
            </td><td rowspan="1" colspan="1">2</td><td rowspan="1" colspan="1">2</td><td rowspan="1" colspan="1">2</td><td rowspan="1" colspan="1">2</td><td rowspan="1" colspan="1">2</td><td rowspan="1" colspan="1">2</td><td rowspan="1" colspan="1">2</td></tr><tr><td rowspan="1" colspan="1">
              <bold>IFL–1stChin</bold>
            </td><td rowspan="1" colspan="1">1<sup>st</sup>–3<sup>rd</sup> or 4<sup>th</sup></td><td rowspan="1" colspan="1">1<sup>st</sup>–3<sup>rd</sup></td><td rowspan="1" colspan="1">1<sup>st</sup>–3<sup>rd</sup></td><td rowspan="1" colspan="1">1<sup>st</sup>–4<sup>th</sup></td><td rowspan="1" colspan="1">1<sup>st</sup>–3<sup>rd</sup></td><td rowspan="1" colspan="1">1<sup>st</sup>–3<sup>rd</sup></td><td rowspan="1" colspan="1">1<sup>st</sup>–3<sup>rd</sup> or 4<sup>th</sup></td></tr><tr><td rowspan="1" colspan="1">
              <bold>Lor</bold>
            </td><td rowspan="1" colspan="1">1</td><td rowspan="1" colspan="1">1</td><td rowspan="1" colspan="1">1</td><td rowspan="1" colspan="1">1</td><td rowspan="1" colspan="1">1</td><td rowspan="1" colspan="1">1</td><td rowspan="1" colspan="1">1</td></tr><tr><td rowspan="1" colspan="1">
              <bold>LorH</bold>
            </td><td rowspan="1" colspan="1">–</td><td rowspan="1" colspan="1">–</td><td rowspan="1" colspan="1">0.6</td><td rowspan="1" colspan="1">0.8</td><td rowspan="1" colspan="1">0.74</td><td rowspan="1" colspan="1">0.8–1.3</td><td rowspan="1" colspan="1">1.2</td></tr><tr><td rowspan="1" colspan="1">
              <bold>LorL</bold>
            </td><td rowspan="1" colspan="1">–</td><td rowspan="1" colspan="1">–</td><td rowspan="1" colspan="1">1.2</td><td rowspan="1" colspan="1">1.7</td><td rowspan="1" colspan="1">1.51</td><td rowspan="1" colspan="1">1.3–2.2</td><td rowspan="1" colspan="1">2.2</td></tr><tr><td rowspan="1" colspan="1">
              <bold>LorH/LorL</bold>
            </td><td rowspan="1" colspan="1">–</td><td rowspan="1" colspan="1">–</td><td rowspan="1" colspan="1">0.5</td><td rowspan="1" colspan="1">0.47</td><td rowspan="1" colspan="1">0.49</td><td rowspan="1" colspan="1">0.56–0.64</td><td rowspan="1" colspan="1">0.55</td></tr><tr><td rowspan="1" colspan="1">
              <bold>LSBI vs. LSBP</bold>
            </td><td rowspan="1" colspan="1">=</td><td rowspan="1" colspan="1">=</td><td rowspan="1" colspan="1">&lt;</td><td rowspan="1" colspan="1">=</td><td rowspan="1" colspan="1">=</td><td rowspan="1" colspan="1">=</td><td rowspan="1" colspan="1">=</td></tr><tr><td rowspan="1" colspan="1">
              <bold>TEMP</bold>
            </td><td rowspan="1" colspan="1">2+2+3 or 2+2+4</td><td rowspan="1" colspan="1">2+2+3 or 2+2+4</td><td rowspan="1" colspan="1">2+2+3</td><td rowspan="1" colspan="1">2+2+3</td><td rowspan="1" colspan="1">2+2+3</td><td rowspan="1" colspan="1">2+2+3 or 2+2+4</td><td rowspan="1" colspan="1">2+2+3</td></tr><tr><td rowspan="1" colspan="1">
              <bold>aTEMP-Eye</bold>
            </td><td rowspan="1" colspan="1">2/2</td><td rowspan="1" colspan="1">2/2</td><td rowspan="1" colspan="1">2/2</td><td rowspan="1" colspan="1">2/2</td><td rowspan="1" colspan="1">2/2</td><td rowspan="1" colspan="1">2/2</td><td rowspan="1" colspan="1">2/2</td></tr><tr><td rowspan="1" colspan="1">
              <bold>SPO</bold>
            </td><td rowspan="1" colspan="1">1</td><td rowspan="1" colspan="1">1</td><td rowspan="1" colspan="1">1</td><td rowspan="1" colspan="1">1</td><td rowspan="1" colspan="1">1</td><td rowspan="1" colspan="1">1</td><td rowspan="1" colspan="1">1</td></tr><tr><td rowspan="1" colspan="1">
              <bold>DSR</bold>
            </td><td rowspan="1" colspan="1">23-23-23</td><td rowspan="1" colspan="1">23-23-23</td><td rowspan="1" colspan="1">23-23-23</td><td rowspan="1" colspan="1">23-23-23</td><td rowspan="1" colspan="1">23-23-23</td><td rowspan="1" colspan="1">23-23-23</td><td rowspan="1" colspan="1">23-23-23</td></tr><tr><td rowspan="1" colspan="1">
              <bold>VS</bold>
            </td><td rowspan="1" colspan="1">146</td><td rowspan="1" colspan="1">151</td><td rowspan="1" colspan="1">145</td><td rowspan="1" colspan="1">153</td><td rowspan="1" colspan="1">150</td><td rowspan="1" colspan="1">144–156</td><td rowspan="1" colspan="1">156</td></tr><tr><td rowspan="1" colspan="1">
              <bold>CP</bold>
            </td><td rowspan="1" colspan="1">1</td><td rowspan="1" colspan="1">1</td><td rowspan="1" colspan="1">1</td><td rowspan="1" colspan="1">1</td><td rowspan="1" colspan="1">1</td><td rowspan="1" colspan="1">1</td><td rowspan="1" colspan="1">1</td></tr><tr><td rowspan="1" colspan="1">
              <bold>SC</bold>
            </td><td rowspan="1" colspan="1">59</td><td rowspan="1" colspan="1">51</td><td rowspan="1" colspan="1">65</td><td rowspan="1" colspan="1">61</td><td rowspan="1" colspan="1">55</td><td rowspan="1" colspan="1">51–55</td><td rowspan="1" colspan="1">38+</td></tr><tr><td rowspan="1" colspan="1">
              <bold>VS+SC</bold>
            </td><td rowspan="1" colspan="1">205</td><td rowspan="1" colspan="1">202</td><td rowspan="1" colspan="1">210</td><td rowspan="1" colspan="1">214</td><td rowspan="1" colspan="1">205</td><td rowspan="1" colspan="1">195–205</td><td rowspan="1" colspan="1">–</td></tr></tbody></table></table-wrap><fig id="F12110654" position="float" orientation="portrait"><object-id xmlns:xlink="http://www.w3.org/1999/xlink" content-type="arpha" xlink:type="simple">756B0332-76C2-5ADD-86FF-9C3C0DC844AB</object-id><object-id xmlns:xlink="http://www.w3.org/1999/xlink" content-type="doi" xlink:type="simple">10.3897/BDJ.13.e138423.figure4</object-id><label>Figure 4.</label><caption><p>Dorsal view (<bold>A</bold>) and ventral view (<bold>B</bold>) of <italic><tp:taxon-name><tp:taxon-name-part taxon-name-part-type="genus" reg="Achalinus">Achalinus</tp:taxon-name-part><tp:taxon-name-part taxon-name-part-type="species" reg="yunkaiensis">yunkaiensis</tp:taxon-name-part></tp:taxon-name></italic> (QHU 2024027) from Xifeng County, Guizhou Province in life. Photos by Yu-Hao Xu.</p></caption><graphic xmlns:xlink="http://www.w3.org/1999/xlink" xlink:href="bdj-13-e138423-g004.jpg" position="float" id="oo_1247351.jpg" orientation="portrait" xlink:type="simple"><uri content-type="original_file" xlink:type="simple">https://binary.pensoft.net/fig/1247351</uri></graphic></fig><fig id="F12110656" position="float" orientation="portrait"><object-id xmlns:xlink="http://www.w3.org/1999/xlink" content-type="arpha" xlink:type="simple">02317352-272A-50C1-94D0-622A39C36C3C</object-id><object-id xmlns:xlink="http://www.w3.org/1999/xlink" content-type="doi" xlink:type="simple">10.3897/BDJ.13.e138423.figure5</object-id><label>Figure 5.</label><caption><p>Preserved specimen of <italic><tp:taxon-name><tp:taxon-name-part taxon-name-part-type="genus" reg="Achalinus">A.</tp:taxon-name-part><tp:taxon-name-part taxon-name-part-type="species" reg="yunkaiensis">yunkaiensis</tp:taxon-name-part></tp:taxon-name></italic> (QHU 2024027) from Xifeng County, Guizhou Province. Photos by Yu-Hao Xu. Scale bars: 10 mm.</p></caption><graphic xmlns:xlink="http://www.w3.org/1999/xlink" xlink:href="bdj-13-e138423-g005.jpg" position="float" id="oo_1144153.jpg" orientation="portrait" xlink:type="simple"><uri content-type="original_file" xlink:type="simple">https://binary.pensoft.net/fig/1144153</uri></graphic></fig><fig id="F12110646" position="float" orientation="portrait"><object-id xmlns:xlink="http://www.w3.org/1999/xlink" content-type="arpha" xlink:type="simple">F700196B-90D8-5A06-A2A1-7096E43D8FE1</object-id><object-id xmlns:xlink="http://www.w3.org/1999/xlink" content-type="doi" xlink:type="simple">10.3897/BDJ.13.e138423.figure1</object-id><label>Figure 1.</label><caption><p>Distribution of <italic><tp:taxon-name><tp:taxon-name-part taxon-name-part-type="genus" reg="Achalinus">Achalinus</tp:taxon-name-part><tp:taxon-name-part taxon-name-part-type="species" reg="hunanensis">hunanensis</tp:taxon-name-part></tp:taxon-name></italic> (red) and <italic><tp:taxon-name><tp:taxon-name-part taxon-name-part-type="genus" reg="Achalinus">A.</tp:taxon-name-part><tp:taxon-name-part taxon-name-part-type="species" reg="yunkaiensis">yunkaiensis</tp:taxon-name-part></tp:taxon-name></italic> (blue). The stars shows the type locality; the circles show the sampling point in this study; and the squares show the other known localities.</p></caption><graphic xmlns:xlink="http://www.w3.org/1999/xlink" xlink:href="bdj-13-e138423-g001.jpg" position="float" id="oo_1144143.jpg" orientation="portrait" xlink:type="simple"><uri content-type="original_file" xlink:type="simple">https://binary.pensoft.net/fig/1144143</uri></graphic></fig></tp:treatment-sec><ref-list><ref id="B12110526"><element-citation xmlns:xlink="http://www.w3.org/1999/xlink" publication-type="article" xlink:type="simple"><person-group person-group-type="author"><name name-style="western"><surname>Wang</surname><given-names>J.</given-names></name><name name-style="western"><surname>Li</surname><given-names>Y.</given-names></name><name name-style="western"><surname>Zeng</surname><given-names>Z. C.</given-names></name><name name-style="western"><surname>Lyu</surname><given-names>Z. T.</given-names></name><name name-style="western"><surname>Sung</surname><given-names>Y. H.</given-names></name><name name-style="western"><surname>Li</surname><given-names>Y. Y.</given-names></name><name name-style="western"><surname>Lin</surname><given-names>C. Y.</given-names></name><name name-style="western"><surname>Wang</surname><given-names>Y. Y.</given-names></name></person-group><year>2019</year><article-title>A new species of the genus <italic><tp:taxon-name><tp:taxon-name-part taxon-name-part-type="genus" reg="Achalinus">Achalinus</tp:taxon-name-part></tp:taxon-name></italic> from southwestern Guangdong Province, China (<tp:taxon-name><tp:taxon-name-part taxon-name-part-type="order">Squamata</tp:taxon-name-part></tp:taxon-name>: <tp:taxon-name><tp:taxon-name-part taxon-name-part-type="family">Xenodermatidae</tp:taxon-name-part></tp:taxon-name>)</article-title><source>Zootaxa</source><volume>4674</volume><issue>4</issue><fpage>471</fpage><lpage>481</lpage><pub-id pub-id-type="doi">10.11646/zootaxa.4674.4.6</pub-id></element-citation></ref><ref id="B12110589"><element-citation xmlns:xlink="http://www.w3.org/1999/xlink" publication-type="article" xlink:type="simple"><person-group person-group-type="author"><name name-style="western"><surname>Yu</surname><given-names>M.</given-names></name><name name-style="western"><surname>Li</surname><given-names>K.</given-names></name><name name-style="western"><surname>Liu</surname><given-names>Q.</given-names></name><name name-style="western"><surname>Yang</surname><given-names>K.</given-names></name><name name-style="western"><surname>Wu</surname><given-names>Y. Y.</given-names></name><name name-style="western"><surname>Guo</surname><given-names>P.</given-names></name></person-group><year>2020</year><article-title>First record of the <italic><tp:taxon-name><tp:taxon-name-part taxon-name-part-type="genus" reg="Achalinus">Achalinus</tp:taxon-name-part><tp:taxon-name-part taxon-name-part-type="species" reg="yunkaiensis">yunkaiensis</tp:taxon-name-part></tp:taxon-name></italic> from Maoershan National Nature Reserve, Guangxi, China</article-title><source>Chinese Journal of Zoology</source><volume>55</volume><issue>6</issue><fpage>793</fpage><lpage>796</lpage><comment content-type="language">Chinese</comment></element-citation></ref><ref id="B12110443"><element-citation xmlns:xlink="http://www.w3.org/1999/xlink" publication-type="article" xlink:type="simple"><person-group person-group-type="author"><name name-style="western"><surname>Ma</surname><given-names>S.</given-names></name><name name-style="western"><surname>Shi</surname><given-names>S. C.</given-names></name><name name-style="western"><surname>Jiang</surname><given-names>J. P.</given-names></name></person-group><year>2023</year><article-title><italic><tp:taxon-name><tp:taxon-name-part taxon-name-part-type="genus" reg="Achalinus">Achalinus</tp:taxon-name-part><tp:taxon-name-part taxon-name-part-type="species" reg="yunkaiensis">yunkaiensis</tp:taxon-name-part></tp:taxon-name></italic>, a new provincial record of Hunan Province, China, with description of an additional topotype of <italic><tp:taxon-name><tp:taxon-name-part taxon-name-part-type="genus" reg="Achalinus">A.</tp:taxon-name-part><tp:taxon-name-part taxon-name-part-type="species" reg="rufescens">rufescens</tp:taxon-name-part></tp:taxon-name></italic></article-title><source>Chinese Journal of Zoology</source><volume>58</volume><issue>5</issue><fpage>760</fpage><lpage>771</lpage><comment content-type="language">Chines</comment></element-citation></ref><ref id="B12110614"><element-citation xmlns:xlink="http://www.w3.org/1999/xlink" publication-type="article" xlink:type="simple"><person-group person-group-type="author"><name name-style="western"><surname>Zhang</surname><given-names>J. Q.</given-names></name><name name-style="western"><surname>Li</surname><given-names>K.</given-names></name><name name-style="western"><surname>Wang</surname><given-names>C. Y.</given-names></name><name name-style="western"><surname>Wu</surname><given-names>Y. Y.</given-names></name><name name-style="western"><surname>Shu</surname><given-names>G. C.</given-names></name><name name-style="western"><surname>Shi</surname><given-names>L.</given-names></name></person-group><year>2023</year><article-title>New record of <italic><tp:taxon-name><tp:taxon-name-part taxon-name-part-type="genus" reg="Achalinus">Achalinus</tp:taxon-name-part><tp:taxon-name-part taxon-name-part-type="species" reg="yunkaiensis">yunkaiensis</tp:taxon-name-part></tp:taxon-name></italic> from Sichuan Province</article-title><source>Chinese Journal of Zoology</source><volume>42</volume><issue>5</issue><fpage>560</fpage><lpage>567</lpage><comment content-type="language">Chinese</comment></element-citation></ref></ref-list></tp:taxon-treatment>
